# Supplementary material for: Clinicopathological Pearls and Diagnostic Pitfalls in IgG4-Related Disease: Challenging Case Series and Literature Review
Source: Diagnostics (Basel). 2025 Sep 10;15(18):2299. doi: 10.3390/diagnostics15182299 (PMC12469046; doi:10.3390/diagnostics15182299)
Supplement: Supplementary file 1 [file diagnostics-15-02299-s001.zip]

Archive with 1 entries (1 files):
- diagnostics-3782755-supplementary.pdf
